# Supplementary material for: Rapid Detection of MCR-Mediated Colistin Resistance in Escherichia coli
Source: Microbiol Spectr. 2022 May 26;10(3):e00920-22. doi: 10.1128/spectrum.00920-22 (PMC9241874; doi:10.1128/spectrum.00920-22)
Supplement: SUPPLEMENTAL FILE 2 — Supplemental material. Download spectrum.00920-22-s002.xlsx, XLSX file, 0.04 MB [file spectrum.00920-22-s002.xlsx]

## Sheet: S1_AST profile of E. Coli
Supplementary table 1. Antimicrobial susceptibility profile of tested isolates of E. coli
Antimicrobials	LD9-1		LD13-1		LD16-1
	MIC (μg/mL)	Interpretation	MIC (μg/mL)	Interpretation	MIC (μg/mL)	Interpretation
Amoxicillin	128	R	128	R	128	R
Ceftiofur	1		1		1
Ciprofloxacin	1	S	0.5	S	0.5	S
Colistin	4	R	4	R	8	R
Doxycycline	16	R	8	R	16	R
Enrofloxacin	0.015	S	0.03	S	0.03	S
Florfenicol	>64	R	>64	R	>64	R
Kanamycin	32	R	64	R	32	R
Meropenem	≤0.004	S	≤0.004	S	≤0.004	S
Minocyline	8	R	8	R	8	R
Tigecycline	≤0.25	S	≤0.25	S	≤0.25	S
Terramycin	>128	R	>128	R	>128	R
Tetracycline	64	R	64	R	64	R
Antimicrobials	LD24-1		LD27-1		LD28-1
	MIC (μg/mL)	Interpretation	MIC (μg/mL)	Interpretation	MIC (μg/mL)	Interpretation
Amoxicillin	>128	R	2	S	>128	R
Ceftiofur	>64		1		>64
Ciprofloxacin	8	R	8	R	16	R
Colistin	8	R	8	R	4	R
Doxycycline	8	R	64	R	4	R
Enrofloxacin	0.5	S	0.125	S	≤0.125	S
Florfenicol	>64	R	8	R	>64	R
Kanamycin	4	S	8	R	64	R
Meropenem	≤0.125	S	0.008	S	≤0.125	S
Minocyline	8	R	16	R	4	R
Tigecycline	≤0.125	S	≤0.125	S	≤0.125	S
Terramycin	128	R	>128	R	32	R
Tetracycline	32	R	128	R	32	R
Antimicrobials	LD50-1		LD51-1		LD54-1
	MIC (μg/mL)	Interpretation	MIC (μg/mL)	Interpretation	MIC (μg/mL)	Interpretation
Amoxicillin	>128	R	>128	R	>128	R
Ceftiofur	>64		>64		>64
Ciprofloxacin	16	R	8	R	16	R
Colistin	4	R	4	R	4	R
Doxycycline	2	S	1	S	1	S
Enrofloxacin	≤0.125	S	≤0.125	S	≤0.125	S
Florfenicol	>64	R	4	R	>64	R
Kanamycin	64	R	2	S	32	R
Meropenem	≤0.125	S	≤0.125	S	≤0.125	S
Minocyline	1	S	1	R	8	R
Tigecycline	≤0.25	S	≤0.25	S	≤0.25	S
Terramycin	64	R	32	R	>128	R
Tetracycline	32	R	16	R	64	R
Antimicrobials	LD65-1		LD70-1		LD84-1
	MIC (μg/mL)	Interpretation	MIC (μg/mL)	Interpretation	MIC (μg/mL)	Interpretation
Amoxicillin	>128	R	>128	R	128	R
Ceftiofur	1		>64		>64
Ciprofloxacin	2	S	16	R	16	R
Colistin	4	R	4	R	4	R
Doxycycline	16	R	1	S	1	S
Enrofloxacin	2	I	≤0.125	S	≤0.125	S
Florfenicol	4	R	4	R	>64	R
Kanamycin	32	R	8	R	4	S
Meropenem	≤0.125	S	≤0.125	S	≤0.125	S
Minocyline	16	R	1	S	8	R
Tigecycline	≤0.25	S	≤0.25	S	≤0.25	S
Terramycin	>128	R	1	S	>128	R
Tetracycline	64	R	1	S	32	R
Antimicrobials	LD14-1		LD22-1		LD26-1
	MIC (μg/mL)	Interpretation	MIC (μg/mL)	Interpretation	MIC (μg/mL)	Interpretation
Amoxicillin	4	S	>128	R	>128	R
Ceftiofur	0.5		>64		>64
Ciprofloxacin	1	S	16	R	16	R
Colistin	4	R	4	R	4	R
Doxycycline	32	R	16	R	16	R
Enrofloxacin	0.5	S	4	R	8	R
Florfenicol	>64	R	>64	R	>64	R
Kanamycin	4	S	32	R	4	S
Meropenem	≤0.125	S	≤0.125	S	≤0.125	S
Minocyline	16	R	32	R	16	R
Tigecycline	≤0.125	S	≤0.125	S	≤0.125	S
Terramycin	>128	R	>128	R	>128	R
Tetracycline	64	R	32	R	32	R
Antimicrobials	LD31-2		LD48-1		LD93-1
	MIC (μg/mL)	Interpretation	MIC (μg/mL)	Interpretation	MIC (μg/mL)	Interpretation
Amoxicillin	>128	R	>128	R	128	R
Ceftiofur	>64		1		1
Ciprofloxacin	16	R	0.5	S	0.5	S
Colistin	4	R	4	R	4	R
Doxycycline	2	S	16	R	8	R
Enrofloxacin	0.015	S	16	R	≤0.125	S
Florfenicol	>64	R	>64	R	>64	R
Kanamycin	2	S	32	R	64	R
Meropenem	≤0.125	S	≤0.125	S	≤0.125	S
Minocyline	8	R	16	R	32	R
Tigecycline	≤0.125	S	≤0.125	S	≤0.125	S
Terramycin	>128	R	>128	R	>128	R
Tetracycline	32	R	64	R	16	R

## Sheet: S2_primer seq mcr variant
Supplementary table 2. Primer sequences used for mcr variant constructions
variant of tet(X)	Forward Primer Sequence	Reverse Primer Sequence
mcr-1	CCCCTCAGATGCAGTATGATTGCCGCAA	CCCGAATTCTCATCTCAGCAAGTAGGCGTTT
mcr-2	CCCCATATGACATCACATCACTCTTG	CCCGGATCCTTACTGGATAAATGCCGC
mcr-3	CCCCATATGCCTTCCCTTATAAAAATAA	CCCGGATCCTTATTGAACATTACGACATTGACTG
mcr-4	CCCCATATGATTTCTAGATTTAAGACGTTA	CCCGGATCCCTAATACCTGCAAGGTGC
mcr-5	CCCCATATGATGCGGTTGTCTGCATTTAT	CCCGGATCCTCATTGTGGTTGTCCTTTTCTG
mcr-6	CCCCATATGACACAGCATAGTCCTTGG	CCCGGATCCTCAGCGGATGAATGCGGT
mcr-7	CCCCATATGCGCATCACGCTCGG	CCCGGATCCTTACTGCACGGTGCGGC
mcr-8	CCCCATATGTTCAAGTATCTTTTATCTT	CCCGGATCCTAACCATTCCCATCTGTTT
mcr-9	CCCCATATGCCTGTACTTTTCAGGG	CCCGGATCCTTAGCCACGGCATTCGCG
mcr-10	CCCCATATGATGCCCGTACTTTTCAGGA	CCCGGATCCCTATCCACGACATTCGCG

## Sheet: S3_candidate gene list
Supplementary table 3. List of differentially expressed RNA biomarkers in colistin treated susceptible and mcr-1-mrdicated colistin-resistant E. coli compared to their own control
Gene	Function	Fold change (DH5α-pUC19)	Fold change (DH5α-pUC19-mcr-1)
yhcN	DUF1471 domain-containing stress-induced protein YhcN	123.725	no change
yqcC	DUF446 domain-containing protein YqcC	52.668	no change
wzc	protein-tyrosine kinase Wzc	28.42	no change
pstS	phosphate ABC transporter periplasmic binding protein	26.708	no change
mprA	DNA-binding transcriptional repressor MprA	20.214	no change
yidP	putative DNA-binding transcriptional regulator YidP	14.357	no change
soxS	DNA-binding transcriptional dual regulator SoxS	13.617	no change
argC	N-acetylglutamylphosphate reductase	13.511	no change
argI	ornithine carbamoyltransferase ArgI	12.721	no change
yfjF	putative component of the Rsx system	11.744	no change
ygeQ	protein YgeQ	11.716	no change
tsgA	putative transporter TsgA	11.688	no change
rpsU	30S ribosomal subunit protein S21	11.28	no change
zinT	metal-binding protein ZinT	11.215	no change
cyaY	frataxin CyaY	9.907	no change
argA	N-acetylglutamate synthase	9.799	no change
ecpA	common pilus major subunit	9.544	no change
proV	glycine betaine ABC transporter ATP binding subunit ProV	9.092	no change
metJ	DNA-binding transcriptional repressor MetJ	8.542	no change
ycfJ	PF05433 family protein YcfJ	8.15	no change
ycdZ	putative inner membrane protein	7.891	no change
fldA	flavodoxin 1	7.831	no change
yjbH	YjbH family protein	7.72	no change
yoaF	DUF333 domain-containing lipoprotein YoaF	7.676	no change
lgoR	putative DNA-binding transcriptional regulator LgoR	7.591	no change
holD	DNA polymerase III subunit psi	7.559	no change
yebO	uncharacterized protein YebO	7.499	no change
rhsB	rhs element protein RhsB	7.349	no change
pstC	phosphate ABC transporter membrane subunit PstC	7.303	no change
nfsA	NADPH-dependent nitroreductase NfsA	7.066	no change
emrA	multidrug efflux pump membrane fusion protein EmrA	6.342	no change
proQ	RNA chaperone ProQ	6.265	no change
tnaB	tryptophan:H(+) symporter TnaB	6.246	no change
yjjX	ITPase/XTPase	6.098	no change
yhfX	putative PLP-binding protein YhfX	6.072	no change
aslB	putative anaerobic sulfatase maturation enzyme AslB	6.054	no change
yfdX	protein YfdX	5.984	no change
udp	uridine phosphorylase	5.959	no change
marB	multiple antibiotic resistance protein	5.916	no change
ubiC	chorismate lyase	5.908	no change
dcrB	periplasmic bacteriophage sensitivity protein DcrB	5.843	no change
ykgA	putative DNA-binding transcriptional regulator YkgA	5.773	no change
yhfY	conserved protein YhfY	5.738	no change
wzzB	regulator of length of O-antigen component of lipopolysaccharide chains	5.613	no change
mscK	potassium dependent%2C small conductance mechanosensitive channel	5.6	no change
suhB	inositol-phosphate phosphatase	5.257	no change
fbp	fructose-1%2C6-bisphosphatase 1	5.179	no change
ubiG	bifunctional 3-demethylubiquinone-8 3-O-methyltransferase and 2-octaprenyl-6-hydroxyphenol methylase	5.12	no change
arfB	peptidyl-tRNA hydrolase%2C ribosome rescue factor	5.016	no change
lysA	diaminopimelate decarboxylase	4.966	no change
carA	carbamoyl phosphate synthetase subunit alpha	4.906	no change
modF	ABC family protein ModF	4.888	no change
exuR	DNA-binding transcriptional repressor ExuR	4.735	no change
yhfW	putative mutase YhfW	4.406	no change
cysJ	sulfite reductase%2C flavoprotein subunit	0.019	no change
cysH	phosphoadenosine phosphosulfate reductase	0.025	no change
mtlA	mannitol-specific PTS enzyme IICBA component	0.025	no change
motA	motility protein A	0.028	no change
gabT	4-aminobutyrate aminotransferase GabT	0.029	no change
prpR	DNA-binding transcriptional dual regulator PrpR	0.031	no change
motB	motility protein B	0.032	no change
yhdX	putative ABC transporter membrane subunit YhdX	0.034	no change
ddpB	putative D%2CD-dipeptide ABC transporter membrane subunit DdpB	0.036	no change
gabP	4-aminobutyrate:H(+) symporter	0.036	no change
cheR	chemotaxis protein methyltransferase	0.037	no change
cysI	sulfite reductase%2C hemoprotein subunit	0.038	no change
btsT	pyruvate:H(+) symporter	0.039	no change
aldB	aldehyde dehydrogenase B	0.043	no change
adhP	ethanol dehydrogenase/alcohol dehydrogenase	0.053	no change
hyaC	hydrogenase 1 cytochrome b subunit	0.054	no change
gadA	glutamate decarboxylase A	0.054	no change
glcA	glycolate/lactate:H(+) symporter GlcA	0.054	no change
ydcT	putative ABC transporter ATP-binding protein YdcT	0.055	no change
ugpA	sn-glycerol 3-phosphate ABC transporter membrane subunit UgpA	0.058	no change
yhdY	putative ABC transporter membrane subunit YhdY	0.058	no change
fliA	RNA polymerase%2C sigma 28 (sigma F) factor	0.06	no change
ydcV	putative ABC transporter membrane subunit YdcV	0.062	no change
trg	methyl-accepting chemotaxis protein Trg	0.062	no change
flgM	anti-sigma factor for FliA (sigma(28))	0.063	no change
pphA	phosphoprotein phosphatase 1	0.064	no change
gadC	L-glutamate:4-aminobutyrate antiporter	0.065	no change
ydcU	putative ABC transporter membrane subunit YdcU	0.067	no change
acs	acetyl-CoA synthetase (AMP-forming)	0.068	no change
treB	trehalose-specific PTS enzyme IIBC component	0.068	no change
malT	DNA-binding transcriptional activator MalT	0.07	no change
cysA	sulfate/thiosulfate ABC transporter ATP binding subunit	0.072	no change
csiR	DNA-binding transcriptional repressor CsiR	0.073	no change
cheA	chemotaxis protein CheA	0.074	no change
ddpD	putative D%2CD-dipeptide ABC transporter ATP-binding subunit DdpD	0.074	no change
cheB	protein-glutamate methylesterase/protein glutamine deamidase	0.074	no change
cysU	sulfate/thiosulfate ABC transporter inner membrane subunit CysU	0.074	no change
cysW	sulfate/thiosulfate ABC transporter inner membrane subunit CysW	0.077	no change
patD	gamma-aminobutyraldehyde dehydrogenase	0.078	no change
appC	cytochrome bd-II ubiquinol oxidase subunit I	0.079	no change

## Sheet: S4_primer seq
Supplementary table 4. Primer sequences used for validation of 25 selected RNA markers using RT-qPCR
Candidate Marker	Gene Name	Forward Primer Sequence	Reverse Primer Sequence
yhcN	DUF1471 domain-containing stress-induced protein YhcN	TTCGCTGCCGACTCCAT	ATACGGTCCCGATTGCTTC
wzc	protein-tyrosine kinase Wzc	GCCGCTTGGATGTTGCC	GCTTGGAGATTTCCGCCTCT
pstS	phosphate ABC transporter periplasmic binding protein	CGGGACTTCCTTCGTCTTCA	GCGATACCGTCGTTACCTTTAC
soxS	DNA-binding transcriptional dual regulator SoxS	ATCAGACGCTTGGCGATTACA	TCAAACTGCCGACGGAAAA
ycfJ	PF05433 family protein YcfJ	CCCGCAATACGCTCAGGT	CACAACAGTGGCGACATCTTTAC
lgoR	putative DNA-binding transcriptional regulator LgoR	ATAGCTTTCGCATGTTCTCGC	GCTTTCGTCCCATTGATAGTGA
yebO	uncharacterized protein YebO	CGGTGGTGGTTCTTCTTATCG	ACGCCTCAAGCAGTTCAATC
rhsB	rhs element protein RhsB	GAGAAAGACCGCATCACCATCAC	CTGCCCACGGCGTCAAACT
pstC	phosphate ABC transporter membrane subunit PstC	CTGGCTGGCTGAAACGC	CGCCGCAATGTACGGAATA
emrA	multidrug efflux pump membrane fusion protein EmrA	CTGCTCCTCCTTCTCACCTTG	AATTTGATTCCCTGCCACGT
yfdX	protein YfdX	GGTAGCGGCACAACAGC	GGATCGCCATGAAACAGAG
lysA	diaminopimelate decarboxylase	TGCGGAGCGTCAAACAAA	CCTGCTGGGTAAAGACATCG
motA	motility protein A	AAGCCTTGGAGCACTCTATCA	TTGGAGCGACGAAACAGC
ddpB	putative D%2CD-dipeptide ABC transporter membrane subunit DdpB	CGCAGTGCTCACCGAAAC	GACGGCAAAGCCCATCA
hyaC	hydrogenase 1 cytochrome b subunit	TGAGTTCATCTGTACGGGTCG	TCTTCCAGCAACAGTTCAGCA
gadA	glutamate decarboxylase A	CGATGTTCGGCTATTTCCT	GTTGCCACCCGTCCAGT
gadC	L-glutamate:4-aminobutyrate antiporter	ATGGGCGTAGAAGCATCCG	GCAATAGACAAACCACCAACAGAG
treB	trehalose-specific PTS enzyme IIBC component	TTCCCTGCAAACGATCTACG	CGCCAAGCACGATACCAA
